# Supplementary material for: Influence of Primary Palatal Surgery on Craniofacial Morphology in Patients with Cleft Palate Only (CPO)—Systematic Review with Meta-Analysis
Source: Int J Environ Res Public Health. 2022 Oct 27;19(21):14006. doi: 10.3390/ijerph192114006 (PMC9657752; doi:10.3390/ijerph192114006)
Supplement: Supplementary file 1 [file ijerph-19-14006-s001.zip]

Archive with 2 entries (2 files):
- PRISMA_2020_abstract_checklist CPO.pdf
- PRISMA_2020_checklist.pdf
